# Supplementary material for: Kinetic Aspects of Ethylene Glycol Degradation Using UV-C Activated Hydrogen Peroxide (H2O2/UV-C)
Source: Molecules. 2024 Dec 26;30(1):49. doi: 10.3390/molecules30010049 (PMC11720823; doi:10.3390/molecules30010049)
Supplement: Supplementary file 1 [file molecules-30-00049-s001.zip]

Archive with 1 entries (1 files):
- molecules-3345382-supplementary.pdf
